# Supplementary material for: Polygala tenuifolia extract inhibits lipid accumulation in 3T3-L1 adipocytes and high-fat diet–induced obese mouse model and affects hepatic transcriptome and gut microbiota profiles
Source: Food Nutr Res. 2017 Oct 5;61(1):1379861. doi: 10.1080/16546628.2017.1379861 (PMC5642193; doi:10.1080/16546628.2017.1379861)
Supplement: ZFNR_A_1379861_Supp.zip [file ZFNR_A_1379861_SM3293.zip]

Archive with 3 entries (3 files):
- ZFNR_A_1379861_Supp/08. Additional Figure. S1_Revision_Final.docx
- ZFNR_A_1379861_Supp/08. Additional Table. S2. Revision_Final.xlsx
- ZFNR_A_1379861_Supp/Additional Tables (S1A & S1B).docx
