# Supplementary material for: Polygala tenuifolia extract inhibits lipid accumulation in 3T3-L1 adipocytes and high-fat diet–induced obese mouse model and affects hepatic transcriptome and gut microbiota profiles
Source: Food Nutr Res. 2017 Oct 5;61(1):1379861. doi: 10.1080/16546628.2017.1379861 (PMC5642193; doi:10.1080/16546628.2017.1379861)
Supplement: ZFNR_A_1379861_Supp.zip [file ZFNR_A_1379861_SM3293.zip › ZFNR_A_1379861_Supp/08. Additional Table. S2. Revision_Final.xlsx]

## Sheet: Phylum
	Total		ND	HFD	HFD +PTE
Taxonomy	Count	%	%	%	%
Actinobacteria	467	0	0	0.001	0.001
Bacteroidetes	494951	0.494	0.696	0.251	0.372
Deferribacteres	2281	0.002	0.001	0.011	0.002
Firmicutes	490119	0.489	0.295	0.725	0.593
Proteobacteria	4843	0.005	0.002	0.001	0.02
TM7	1962	0.002	0.001	0.001	0.003
Tenericutes	589	0.001	0	0	0.001
Unclassified	6134	0.006	0.005	0.01	0.007
Pearson's chi-squared test (P value)				0.00001### (Compare with ND)	0.017* (Compare with HFD)

## Sheet: Class
	Total		ND	HFD	HFD +PTE
Taxonomy	Count	%	%	%	%
Root;k__Bacteria;p__Actinobacteria;c__Actinobacteria	1	0	0	0	0
Root;k__Bacteria;p__Actinobacteria;c__Coriobacteriia	450	0	0	0.001	0.001
Root;k__Bacteria;p__Actinobacteria;unclassified	16	0	0	0	0
Bacteroidia	493876	0.493	0.694	0.25	0.371
Unclassified	1075	0.001	0.001	0.001	0.001
Deferribacteres	2281	0.002	0.001	0.011	0.002
Bacilli	1576	0.002	0	0.002	0.004
Clostridia	487903	0.487	0.295	0.723	0.589
Root;k__Bacteria;p__Firmicutes;c__Erysipelotrichi	640	0.001	0	0	0
Root;k__Bacteria;p__Proteobacteria;c__Alphaproteobacteria	3	0	0	0	0
Root;k__Bacteria;p__Proteobacteria;c__Betaproteobacteria	554	0.001	0.002	0	0
Deltaproteobacteria	3879	0.004	0.001	0.001	0.016
Gammaproteobacteria	407	0	0	0	0.004
Root;k__Bacteria;p__TM7;c__TM7-3	1962	0.002	0.001	0.001	0.003
Root;k__Bacteria;p__Tenericutes;c__Mollicutes	589	0.001	0	0	0.001
Root;k__Bacteria;unclassified;unclassified	6134	0.006	0.005	0.01	0.007
Pearson's chi-squared test (P value)				0.00026 ### (Compare with ND)	< 0.0000001 *** (Compare with HFD)

## Sheet: Family
	Total		ND	HFD	HFD +PTE
Taxonomy	Count	%	%	%	%
Root;k__Bacteria;p__Actinobacteria;c__Actinobacteria;o__Actinomycetales;f__Microbacteriaceae	1	0	0	0	0
Root;k__Bacteria;p__Actinobacteria;c__Coriobacteriia;o__Coriobacteriales;f__Coriobacteriaceae	450	0	0	0.001	0.001
Root;k__Bacteria;p__Actinobacteria;unclassified;unclassified;unclassified	16	0	0	0	0
Bacteroidaceae	43251	0.043	0.002	0.035	0.099
Root;k__Bacteria;p__Bacteroidetes;c__Bacteroidia;o__Bacteroidales;f__Marinilabiaceae	18	0	0	0	0
Root;k__Bacteria;p__Bacteroidetes;c__Bacteroidia;o__Bacteroidales;f__Porphyromonadaceae	7743	0.008	0	0.002	0.003
Root;k__Bacteria;p__Bacteroidetes;c__Bacteroidia;o__Bacteroidales;f__Prevotellaceae	5287	0.005	0.014	0	0
Rikenellaceae	52886	0.053	0.038	0.043	0.054
S24-7	363601	0.363	0.624	0.152	0.198
Root;k__Bacteria;p__Bacteroidetes;c__Bacteroidia;o__Bacteroidales;f__[Barnesiellaceae]	791	0.001	0	0.001	0.001
Root;k__Bacteria;p__Bacteroidetes;c__Bacteroidia;o__Bacteroidales;f__[Paraprevotellaceae]	3552	0.004	0.004	0	0
Root;k__Bacteria;p__Bacteroidetes;c__Bacteroidia;o__Bacteroidales;unclassified	16747	0.017	0.012	0.016	0.016
Root;k__Bacteria;p__Bacteroidetes;unclassified;unclassified;unclassified	1075	0.001	0.001	0.001	0.001
Root;k__Bacteria;p__Deferribacteres;c__Deferribacteres;o__Deferribacterales;f__Deferribacteraceae	2281	0.002	0.001	0.011	0.002
Root;k__Bacteria;p__Firmicutes;c__Bacilli;o__Bacillales;f__Staphylococcaceae	1	0	0	0	0
Root;k__Bacteria;p__Firmicutes;c__Bacilli;o__Bacillales;unclassified	2	0	0	0	0
Root;k__Bacteria;p__Firmicutes;c__Bacilli;o__Lactobacillales;f__Enterococcaceae	4	0	0	0	0
Root;k__Bacteria;p__Firmicutes;c__Bacilli;o__Lactobacillales;f__Lactobacillaceae	535	0.001	0	0	0.003
Root;k__Bacteria;p__Firmicutes;c__Bacilli;o__Lactobacillales;f__Streptococcaceae	1034	0.001	0	0.002	0.001
Root;k__Bacteria;p__Firmicutes;c__Clostridia;o__Clostridiales;f__Christensenellaceae	207	0	0	0	0
Root;k__Bacteria;p__Firmicutes;c__Clostridia;o__Clostridiales;f__Clostridiaceae	262	0	0	0	0
Root;k__Bacteria;p__Firmicutes;c__Clostridia;o__Clostridiales;f__Dehalobacteriaceae	570	0.001	0	0.001	0.001
Lachnospiraceae	312301	0.312	0.26	0.389	0.346
Peptococcaceae	3398	0.003	0	0.014	0
Peptostreptococcaceae	78	0	0	0	0
Ruminococcaceae	152072	0.152	0.023	0.289	0.22
Root;k__Bacteria;p__Firmicutes;c__Clostridia;o__Clostridiales;f__[Mogibacteriaceae]	663	0.001	0.001	0	0.001
Root;k__Bacteria;p__Firmicutes;c__Clostridia;o__Clostridiales;unclassified	18352	0.018	0.011	0.03	0.021
Root;k__Bacteria;p__Firmicutes;c__Erysipelotrichi;o__Erysipelotrichales;f__Erysipelotrichaceae	640	0.001	0	0	0
Root;k__Bacteria;p__Proteobacteria;c__Alphaproteobacteria;o__Rhizobiales;f__Bradyrhizobiaceae	1	0	0	0	0
Root;k__Bacteria;p__Proteobacteria;c__Alphaproteobacteria;o__Rhizobiales;f__Methylobacteriaceae	1	0	0	0	0
Root;k__Bacteria;p__Proteobacteria;c__Alphaproteobacteria;o__Sphingomonadales;f__Sphingomonadaceae	1	0	0	0	0
Root;k__Bacteria;p__Proteobacteria;c__Betaproteobacteria;o__Burkholderiales;f__Alcaligenaceae	468	0	0.001	0	0
Root;k__Bacteria;p__Proteobacteria;c__Betaproteobacteria;o__Burkholderiales;f__Oxalobacteraceae	1	0	0	0	0
Root;k__Bacteria;p__Proteobacteria;c__Betaproteobacteria;o__Burkholderiales;unclassified	85	0	0	0	0
Root;k__Bacteria;p__Proteobacteria;c__Deltaproteobacteria;o__Desulfovibrionales;f__Desulfomicrobiaceae	1	0	0	0	0
Desulfovibrionaceae	3777	0.004	0.001	0.001	0.016
Root;k__Bacteria;p__Proteobacteria;c__Deltaproteobacteria;o__Desulfovibrionales;unclassified	101	0	0	0	0
Enterobacteriaceae	391	0	0	0	0.004
Root;k__Bacteria;p__Proteobacteria;c__Gammaproteobacteria;o__Pseudomonadales;f__Pseudomonadaceae	14	0	0	0	0
Root;k__Bacteria;p__Proteobacteria;c__Gammaproteobacteria;unclassified;unclassified	2	0	0	0	0
Root;k__Bacteria;p__TM7;c__TM7-3;o__CW040;f__F16	1960	0.002	0.001	0.001	0.003
Root;k__Bacteria;p__TM7;c__TM7-3;unclassified;unclassified	2	0	0	0	0
Root;k__Bacteria;p__Tenericutes;c__Mollicutes;o__Anaeroplasmatales;f__Anaeroplasmataceae	27	0	0	0	0
Root;k__Bacteria;p__Tenericutes;c__Mollicutes;o__RF39;unclassified	549	0.001	0	0	0.001
Root;k__Bacteria;p__Tenericutes;c__Mollicutes;unclassified;unclassified	13	0	0	0	0
Root;k__Bacteria;unclassified;unclassified;unclassified;unclassified	6134	0.006	0.005	0.01	0.007
Pearson's chi-squared test (P value)				< 0.0000001 ### (Compare with ND)	< 0.0000001*** (Compare with HFD)
